# Supplementary material for: Oral and Gut Microbial Diversity and Immune Regulation in Patients with HIV on Antiretroviral Therapy
Source: mSphere. 2020 Feb 5;5(1):e00798-19. doi: 10.1128/mSphere.00798-19 (PMC7002309; doi:10.1128/mSphere.00798-19)
Supplement: TABLE S1 [file mSphere.00798-19-st001.xlsx]

## Sheet: TableS1
Table S1. Bacterial alpha-diversity measures stratified by clinical characteristics
	SALIVA BACTERIAL			STOOL BACTERIAL			PLAQUE BACTERIAL
	α-DIVERSITY			α-DIVERSITY			α-DIVERSITY
	n	SHANNON	CHAO	n	SHANNON	CHAO	n	SHANNON	CHAO
		(MEAN ± SD)	(MEAN ± SD)		(MEAN ± SD)	(MEAN ± SD)		(MEAN ± SD)	(MEAN ± SD)
All	84	4.65 ± 0.47	158 ± 74	72	4.35 ± 0.34	123 ± 49	71	4.37 ± 0.38	118 ± 40
Clinic Visit	LM p-value	0.05	0.01	LM p-value	0.08	0.24		-	-
Initial Visit	51	4.73 ± 0.44	171 ± 72	44	4.41 ± 0.32	128 ± 54	71	4.37 ± 0.38	118 ± 39
Follow-Up Visit	33	4.53 ± 0.50	138 ± 73	28	4.27 ± 0.37	115 ± 40	-	-	-
INITIAL CLINIC VISIT
Age
Below 57	25	4.70 ± 0.49	169 ± 88	22	4.36 ± 0.32	121 ± 49	30	4.37 ± 0.46	118 ± 43
Above 57	26	4.76 ± 0.38	173 ± 53	22	4.46 ± 0.32	134 ± 59	41	4.38 ± 0.33	118 ± 37
Race
Black	27	4.74 ± 0.49	161 ± 48	22	4.42 ± 0.32	130 ± 59	42	4.31 ± 0.43	113 ± 42
Other/Unknown	24	4.73 ± 0.38	179 ± 87	22	4.39 ± 0.33	125 ± 49	29	4.47 ± 0.29	125 ± 34
Sex
Male	9	4.82 ± 0.52	189 ± 77	9	4.41 ± 0.22	108 ± 31	10	4.41 ± 0.56	123 ± 48
Female	42	4.71 ± 0.42	167 ± 71	35	4.41 ± 0.34	133 ± 58	61	4.37 ± 0.35	117 ± 38
Menopausal Status
Pre-Menopausal	5	4.59 ± 0.22	134 ± 39	4	4.40 ± 0.57	161 ± 93	7	4.32 ± 0.35	106 ± 24
Post-Menopausal	36	4.73 ± 0.44	171 ± 74	30	4.40 ± 0.32	129 ± 54	52	4.38 ± 0.36	119 ± 40
BMI Category
Morbidly Obese	8	4.41 ± 0.62	142 ± 95	6	4.37 ± 0.36	118 ± 37	12	4.43 ± 0.29	115 ± 29
Obese	11	4.78 ± 0.49	179 ± 85	11	4.41 ± 0.32	140 ± 82	14	4.46 ± 0.39	138 ± 46
Overweight	15	4.86 ± 0.26	179 ± 52	14	4.38 ± 0.33	118 ± 31	24	4.33 ± 0.39	111 ± 38
Normal	16	4.81 ± 0.36	178 ± 66	12	4.47 ± 0.33	136 ± 54	20	4.39 ± 0.35	117 ± 38
History of AIDS
Yes	33	4.70 ± 0.45	168 ± 73	29	4.46 ± 0.31	138 ± 61	45	4.39 ± 0.38	120 ± 40
No	14	4.88 ± 0.32	190 ± 73	13	4.32 ± 0.34	112 ± 30	21	4.40 ± 0.37	121 ± 40
CD4 Nadir (cells/µl)
Never Below 200	17	4.83 ± 0.33	181 ± 70	16	4.31 ± 0.32	112 ± 29	27	4.36 ± 0.34	116 ± 38
Below 200	16	4.64 ± 0.51	157 ± 66	14	4.45 ± 0.32	133 ± 53	19	4.34 ± 0.35	115 ± 32
Below 100	13	4.74 ± 0.37	173 ± 71	10	4.52 ± 0.30	134 ± 39	19	4.41 ± 0.40	121 ± 40
ART Regimen
NRTI + NNRTI	13	4.89 ± 0.27	179 ± 61	11	4.25 ± 0.25	106 ± 26	16	4.49 ± 0.35	126 ± 43
NRTI + INSTI	15	4.76 ± 0.48	178 ± 81	13	4.56 ± 0.32	139 ± 57	22	4.47 ± 0.25	121 ± 30
NRTI + PI	15	4.65 ± 0.37	152 ± 45	14	4.36 ± 0.35	131 ± 71	21	4.28 ± 0.41	113 ± 43
Other	6	4.58 ± 0.45	169 ± 97	4	4.61 ± 0.19	156 ± 26	9	4.39 ± 0.38	124 ± 44
Periodontitis Severity
None/Mild	4	4.45 ± 0.57	141 ± 61	4	4.39 ± 0.41	113 ± 44	6	4.20 ± 0.54	108 ± 27
Moderate	15	4.80 ± 0.39	175 ± 70	14	4.51 ± 0.31	143 ± 72	24	4.44 ± 0.37	125 ± 44
Severe	22	4.79 ± 0.44	187 ± 82	18	4.42 ± 0.32	128 ± 48	38	4.34 ± 0.34	113 ± 32
Subgingival Plaques
From teeth with CAL < 4mm	-	-	-	-	-	-	24	4.38 ± 0.42	117 ± 35
From teeth with CAL >= 4mm	-	-	-	-	-	-	44	4.36 ± 0.35	116 ± 38
FOLLOW-UP CLINIC VISIT
Age
Below 57	13	4.46 ± 0.69	144 ± 97	12	4.35 ± 0.26	112 ± 35
Above 57	20	4.57 ± 0.33	134 ± 55	16	4.20 ± 0.43	117 ± 45
Race
Black	18	4.54 ± 0.45	141 ± 81	17	4.32 ± 0.34	113 ± 42
Other/Unknown	15	4.52 ± 0.56	135 ± 65	11	4.18 ± 0.41	117 ± 39
Sex
Male	4	4.81 ± 0.83	212 ± 146	3	4.51 ± 0.14	115 ± 24
Female	29	4.49 ± 0.44	128 ± 54	25	4.24 ± 0.38	115 ± 42
Menopausal Status
Pre-Menopausal	2	4.46 ± 0.08	105 ± 7	1	4.24	87
Post-Menopausal	26	4.49 ± 0.47	129 ± 57	23	4.22 ± 0.38	112 ± 40
BMI Category
Morbidly Obese	5	4.22 ± 0.82	121 ± 72	6	4.33 ± 0.33	104 ± 32
Obese	8	4.39 ± 0.26	106 ± 26	5	4.11 ± 0.50	101 ± 28
Overweight	10	4.65 ± 0.46	151 ± 81	8	4.21 ± 0.41	108 ± 46
Normal	10	4.67 ± 0.45	160 ± 89	8	4.34 ± 0.31	139 ± 44
History of AIDS
Yes	21	4.47 ± 0.55	132 ± 75	17	4.28 ± 0.36	113 ± 41
No	11	4.67 ± 0.38	155 ± 72	8	4.23 ± 0.45	127 ± 43
CD4 Nadir (cells/µl)
Never Below 200	14	4.55 ± 0.38	138 ± 69	12	4.18 ± 0.38	116 ± 45
Below 200	8	4.32 ± 0.64	110 ± 41	8	4.25 ± 0.38	102 ± 33
Below 100	9	4.65 ± 0.43	151 ± 81	6	4.44 ± 0.37	137 ± 41
ART Regimen
NRTI + NNRTI	9	4.67 ± 0.41	151 ± 72	6	4.13 ± 0.20	112 ± 38
NRTI + INSTI	7	4.69 ± 0.60	173 ± 118	7	4.37 ± 0.26	107 ± 39
NRTI + PI	12	4.29 ± 0.54	110 ± 49	9	4.24 ± 0.48	119 ± 48
Other	4	4.59 ± 0.21	135 ± 18	4	4.47 ± 0.20	140 ± 24
Periodontitis Severity
None/Mild	2	4.39 ± 0.13	107 ± 20	3	4.03 ± 0.70	98 ± 19
Moderate	10	4.65 ± 0.51	159 ± 98	7	4.37 ± 0.26	121 ± 42
Severe	17	4.59 ± 0.38	139 ± 63	14	4.33 ± 0.35	116 ± 43
Abbreviations: SD -- standard deviation; LME -- linear mixed-effect; BMI -- body mass index; AIDS -- acquired immunodeficiency syndrome; ART -- antiretroviral therapy; NRTI -- nucleoside reverse transcription inhibitor; NNRTI -- non-nucleoside reverse transcription inhibitor; INSTI -- integrase strand inhibitor ; PI -- protease inhibitor; CAL -- clinical attachment level
