# Supplementary material for: Oral and Gut Microbial Diversity and Immune Regulation in Patients with HIV on Antiretroviral Therapy
Source: mSphere. 2020 Feb 5;5(1):e00798-19. doi: 10.1128/mSphere.00798-19 (PMC7002309; doi:10.1128/mSphere.00798-19)
Supplement: TABLE S2 [file mSphere.00798-19-st002.xlsx]

## Sheet: TableS2
Table S2. Fungal alpha-diversity measures stratified by clinical characteristics
	SALIVA FUNGAL			PLAQUE FUNGAL
	α-DIVERSITY			α-DIVERSITY
	n	SHANNON	CHAO	n	SHANNON	CHAO
		(MEAN ± SD)	(MEAN ± SD)		(MEAN ± SD)	(MEAN ± SD)
All	43	1.22 ± 0.59	7.14 ± 4.84	42	1.25 ± 0.60	6.88 ± 4.35
Clinic Visit	LME p-value	0.15	0.01	-	-	-
Initial Visit	26	1.35 ± 0.62	8.62 ± 5.43	-	-	-
Follow-Up Visit	17	1.01 ± 0.51	4.88 ± 2.52	-	-	-
INITIAL CLINIC VISIT
Age
Below 57	13	1.42 ± 0.74	9.38 ± 6.38	22	1.27 ± 0.54	7.09 ± 3.84
Above 57	13	1.28 ± 0.48	7.85 ± 4.41	20	1.22 ± 0.68	6.65 ± 4.94
Race
Black	13	1.32 ± 0.63	8.00 ± 4.93	27	1.09 ± 0.56	6.04 ± 4.06
Other/Unknown	13	1.39 ± 0.63	9.23 ± 6.03	15	1.54 ± 0.59	8.40 ± 4.58
Sex
Male	4	2.04 ± 0.87	15.50 ± 6.56	9	1.34 ± 0.52	8.22 ± 3.93
Female	22	1.23 ± 0.49	7.36 ± 4.28	33	1.22 ± 0.63	6.52 ± 4.44
Menopausal Status
Pre-Menopausal	4	0.96 ± 0.41	4.75 ± 2.22	5	1.20 ± 0.27	6.71 ± 4.79
Post-Menopausal	18	1.29 ± 0.50	7.94 ± 4.45	28	1.23 ± 0.68	5.40 ± 1.14
BMI Category
Morbidly Obese	6	1.20 ± 0.45	6.83 ± 3.49	9	0.99 ± 0.53	5.44 ± 3.28
Obese	6	1.54 ± 0.73	11.12 ± 6.49	9	1.03 ± 0.67	6.11 ± 5.13
Overweight	9	1.21 ± 0.66	8.44 ± 6.60	9	1.54 ± 0.55	8.11 ± 3.95
Normal	4	1.38 ± 0.48	6.50 ± 2.08	13	1.31 ± 0.61	7.15 ± 5.01
History of AIDS
Yes	16	1.25 ± 0.55	7.75 ± 4.67	24	1.09 ± 0.54	5.67 ± 3.90
No	6	1.21 ± 0.67	7.67 ± 5.79	13	1.54 ± 0.67	9.23 ± 4.68
CD4 Nadir
Never Below 200	7	1.24 ± 0.62	7.43 ± 5.32	16	1.47 ± 0.70	8.88 ± 5.24
Below 200	11	1.33 ± 0.57	8.82 ± 5.17	10	1.09 ± 0.56	5.20 ± 3.55
Below 100	4	1.16 ± 0.54	5.75 ± 2.36	9	1.15 ± 0.47	5.89 ± 3.06
ART Regimen
NRTI + NNRTI	8	1.19 ± 0.48	6.50 ± 2.98	10	1.54 ± 0.68	9.60 ± 5.62
NRTI + INSTI	9	1.43 ± 0.61	10.11 ± 6.43	14	1.20 ± 0.57	6.07 ± 2.92
NRTI + PI	6	1.27 ± 0.84	8.33 ± 7.03	11	1.18 ± 0.62	6.73 ± 4.43
Other	2	1.43 ± 0.17	8.50 ± 3.54	5	0.78 ± 0.27	3.00 ± 1.73
Periodontitis Severity
None/Mild	2	1.55 ± 1.13	9.00 ± 7.07	7	1.40 ± 0.67	8.00 ± 3.92
Moderate	6	1.15 ± 0.45	6.67 ± 3.33	11	1.16 ± 0.53	6.36 ± 3.23
Severe	12	1.46 ± 0.53	9.17 ± 5.37	22	1.15 ± 0.56	5.95 ± 4.26
Subgingival Plaques
From teeth with CAL < 4mm	-	-	-	16	1.45 ± 0.58	8.19 ± 3.95
From teeth with CAL >= 4mm	-	-	-	24	1.02 ± 0.51	5.25 ± 3.50
FOLLOW-UP CLINIC VISIT
Age
Below 57	6	1.06 ± 0.45	4.83 ± 2.64
Above 57	11	0.99 ± 0.56	4.91 ± 2.59
Race
Black	9	1.20 ± 0.64	5.67 ± 3.04
Other/Unknown	8	0.80 ± 0.18	4.00 ± 1.51
Sex
Male	1	0.93	6
Female	16	1.02 ± 0.53	4.81 ± 2.59
Menopausal Status
Pre-Menopausal	1	1.77	9
Post-Menopausal	14	1.04 ± 0.44	4.79 ± 2.29
BMI Category
Morbidly Obese	3	1.45 ± 0.74	6.33 ± 3.51
Obese	3	1.06 ± 0.12	5.33 ± 1.15
Overweight	4	0.97 ± 0.73	6.00 ± 3.56
Normal	7	0.83 ± 0.33	3.43 ± 1.27
History of AIDS
Yes	12	1.14 ± 0.49	5.33 ± 2.61
No	5	0.71 ± 0.46	3.80 ± 2.17
CD4 Nadir
Never Below 200	6	0.92 ± 0.33	4.33 ± 2.50
Below 200	6	1.27 ± 0.59	6.00 ± 2.90
Below 100	5	0.83 ± 0.52	4.20 ± 2.05
ART Regimen
NRTI + NNRTI	3	1.00 ± 0.46	3.33 ± 1.53
NRTI + INSTI	4	1.19 ± 0.72	6.25 ± 2.87
NRTI + PI	6	0.82 ± 0.58	4.50 ± 3.27
Other	4	1.13 ± 0.23	5.25 ± 0.96
Periodontitis Severity
None/Mild	0	-	-
Moderate	4	0.87 ± 0.18	4.75 ± 1.89
Severe	9	1.11 ± 0.65	5.67 ± 2.96
Abbreviations: SD -- standard deviation; LME -- linear mixed-effect; BMI -- body mass index; AIDS -- acquired immunodeficiency syndrome; ART -- antiretroviral therapy; NRTI -- nucleoside reverse transcription inhibitor; NNRTI -- non-nucleoside reverse transcription inhibitor; INSTI -- integrase strand inhibitor ; PI -- protease inhibitor; CAL -- clinical attachment level
