# Supplementary material for: Oral and Gut Microbial Diversity and Immune Regulation in Patients with HIV on Antiretroviral Therapy
Source: mSphere. 2020 Feb 5;5(1):e00798-19. doi: 10.1128/mSphere.00798-19 (PMC7002309; doi:10.1128/mSphere.00798-19)
Supplement: TABLE S3 [file mSphere.00798-19-st003.xlsx]

## Sheet: TableS3
Table S3. Associations between bacterial Shannon α-diversity and clinical characteristics
	SALIVA BACTERIAL		PLAQUE BACTERIAL		STOOL BACTERIAL
	SHANNON α-DIVERSITY		SHANNON α-DIVERSITY		SHANNON α-DIVERSITY
	LME p-value	Coeff (95% CI)	LME p-value	Coeff (95% CI)	LME p-value	Coeff (95% CI)
Age	0.44	0.00 (0.00,0.00)	0.98	0.00 (0.00,0.00)	0.62	0.00 (0.00,0.00)
Race - Black	0.96	0.00 (-0.05, 0.05)	0.08	0.04 (0.00, 0.08)	0.48	-0.02 (-0.06, 0.03)
Sex - Male	0.47	0.03 (-0.04, 0.10)	0.93	0.00 (-0.06, 0.07)	0.62	0.01 (-0.04, 0.07)
Menopause	0.7	0.02 (-0.07, 0.10)	0.69	0.01 (-0.05, 0.08)	0.88	-0.01 (-0.09, 0.08)
Body Mass Index (BMI) Category
Normal	Reference	-	Reference	-	Reference	-
Overweight	0.8	0.01 (-0.05, 0.07)	0.57	-0.02 (-0.07, 0.04)	0.51	-0.02 (-0.08, 0.04)
Obese	0.5	-0.02 (-0.09, 0.04)	0.6	0.02 (-0.04, 0.07)	0.36	-0.03 (-0.09, 0.03)
Morbidly Obese	0.02	-0.09 (-0.16, -0.02)	0.78	0.01 (-0.05, 0.07)	0.77	-0.01 (-0.08, 0.06)
History of AIDS	0.17	-0.04 (-0.09, 0.02)	0.89	0.00 (-0.05, 0.04)	0.27	0.03 (-0.02, 0.08)
CD4 Nadir
Never Below 200	Reference	-	Reference	-	Reference	-
Below 200	0.17	-0.04 (-0.10, 0.02)	0.89	0.00 (-0.05, 0.05)	0.31	0.03 (-0.02, 0.08)
Below 100	0.84	0.00 (-0.07, 0.06)	0.67	0.01 (-0.04, 0.06)	0.08	0.05 (0.00, 0.11)
ART Regimen
NRTI + NNRTI	Reference	-	Reference	-	Reference	-
NRTI + INSTI	0.54	-0.02 (-0.09, 0.04)	0.85	0.00 (-0.05, 0.05)	0.03	0.06 (0.01, 0.12)
NRTI + PI	0.05	-0.07 (-0.13, 0.00)	0.06	-0.05 (-0.10, 0.00)	0.34	0.03 (-0.03, 0.08)
Other	0.25	-0.05 (-0.14, 0.03)	0.45	-0.02 (-0.09, 0.04)	0.03	0.08 (0.01, 0.15)
Note: Shannon α-diversity was considered as the outcome (after log-transformation; see Methods) and clinical characteristics were considered fixed effects in linear mixed effect models with patient ID as a random effect to account for interpatient variability and repeated-measures. Clinic visit was included as a fixed effect to adjust LME models for saliva and stool (collected at both visits) but…
