# Supplementary material for: Oral and Gut Microbial Diversity and Immune Regulation in Patients with HIV on Antiretroviral Therapy
Source: mSphere. 2020 Feb 5;5(1):e00798-19. doi: 10.1128/mSphere.00798-19 (PMC7002309; doi:10.1128/mSphere.00798-19)
Supplement: TABLE S4 [file mSphere.00798-19-st004.xlsx]

## Sheet: TableS4
Table S4. Associations between fungal Shannon α-diversity and clinical characteristics
	SALIVA FUNGAL		PLAQUE FUNGAL
	ln (SHANNON α-DIVERSITY)		ln (SHANNON α-DIVERSITY)
	LME p-value	Coeff (95% CI)	LME p-value	Coeff (95% CI)
Age	0.57	-0.01 (-0.02, 0.01)	0.34	-0.02 (-0.05, 0.02)
Race - Black	0.5	-0.10 (-0.39, 0.19)	0.05	-0.39 (-0.76, -0.01)
Sex - Male	0.07	0.39 (-0.01, 0.80)	0.48	0.16 (-0.29, 0.62)
Menopause	0.8	0.06 (-0.36, 0.47)	0.64	-0.15 (-0.77, 0.47)
Body Mass Index (BMI) Category
Normal	Reference	-	Reference	-
Overweight	0.41	0.16 (-0.20, 0.52)	0.47	0.19 (-0.31, 0.68)
Obese	0.2	0.27 (-0.12, 0.66)	0.19	-0.35 (-0.84, 0.15)
Morbidly Obese	0.4	0.18 (-0.22, 0.59)	0.19	-0.35 (-0.84, 0.15)
History of AIDS	0.61	0.10 (-0.22, 0.42)	0.02	-0.50 (-0.90, -0.11)
CD4 Nadir
Never Below 200	Reference	-	Reference	-
Below 200	0.5	0.11 (-0.21, 0.44)	0.24	-0.31 (-0.80, 0.19)
Below 100	0.61	-0.10 (-0.48, 0.28)	0.57	-0.15 (-0.66, 0.36)
ART Regimen
NRTI + NNRTI	Reference	-	Reference	-
NRTI + INSTI	0.6	0.10 (-0.26, 0.46)	0.24	-0.30 (-0.79, 0.18)
NRTI + PI	0.73	-0.07 (-0.45, 0.31)	0.25	-0.31 (-0.82, 0.20)
Other	0.78	0.07 (-0.40, 0.54)	0.08	-0.60 (-1.24, 0.04)
Note: Shannon α-diversity was considered as the outcome (after log-transformation; see Methods) and clinical characteristics were considered fixed effects in linear mixed effect models with patient ID as a random effect to account for interpatient variability and repeated-measures.
