# Supplementary material for: Oral and Gut Microbial Diversity and Immune Regulation in Patients with HIV on Antiretroviral Therapy
Source: mSphere. 2020 Feb 5;5(1):e00798-19. doi: 10.1128/mSphere.00798-19 (PMC7002309; doi:10.1128/mSphere.00798-19)
Supplement: TABLE S5 [file mSphere.00798-19-st005.xlsx]

## Sheet: TableS5
Table S5. Differentially abundant bacterial taxa in saliva and subgingival plaque from patients with severe vs. no/mild periodontal disease (DESeq2, p<0.05, padj (FDR)<0.05)
Saliva
Feature ID	baseMean	log2FoldChange	lfcSE	stat	pvalue	padj	Kingdom	Phylum	Class	Order	Family	Genus	Genus_Species
1354d95ffedd9e7d82d84f4994fb0fd0	25.0759	20.5766	2.50417	8.21695	2.08751e-16	2.08542e-13	Bacteria	Bacteroidetes	Bacteroidia	Bacteroidales	Prevotellaceae	Prevotella	Prevotella melaninogenica
6f1595c383471cb55527e6f4397a0d54	30.1708	20.872	2.5671	8.13058	4.27244e-16	2.13409e-13	Bacteria	Bacteroidetes	Bacteroidia	Bacteroidales	Prevotellaceae	Prevotella	Prevotella melaninogenica
95bcab4e4e628477b3e85abd2507d0f4	22.5656	20.3453	2.66052	7.64713	2.05518e-14	6.84374e-12	Bacteria	Bacteroidetes	Bacteroidia	Bacteroidales	Prevotellaceae	Prevotella	Prevotella melaninogenica
bb9210a6275c9b4a6f68f912dabda0e2	14.5601	19.6382	3.03779	6.46463	1.01548e-10	2.53617e-08	Bacteria	Fusobacteria	Fusobacteriia	Fusobacteriales	Fusobacteriaceae	Fusobacterium	Fusobacterium
e1dab691f348d63aa022429b326d8507	16.9422	20.6748	3.61453	5.7199	1.06585e-08	2.12956e-06	Bacteria	Actinobacteria	Actinobacteria	Actinomycetales	Micrococcaceae	Rothia	Rothia mucilaginosa
3ce2d9ef9cf69b02b2b548cf4552a6f4	14.9153	20.5486	3.7802	5.43585	5.45367e-08	9.08036e-06	Bacteria	Actinobacteria	Actinobacteria	Actinomycetales	Micrococcaceae	Rothia	Rothia mucilaginosa
4ce26558b1c6343ba11b610967c0f028	20.5003	21.0197	3.88753	5.40695	6.41065e-08	9.14891e-06	Bacteria	Actinobacteria	Actinobacteria	Actinomycetales	Micrococcaceae	Rothia	Rothia mucilaginosa
92dcc9228da01add2e58fefd3962ad33	10.4185	20.5109	4.40689	4.65427	3.25126e-06	0.000406001	Bacteria	Fusobacteria	Fusobacteriia	Fusobacteriales	Fusobacteriaceae	Fusobacterium	Fusobacterium
60ca5f7e11ed4d4772b794fef1034c78	3.30795	-24.3845	5.30452	-4.59692	4.28783e-06	0.000475949	Bacteria	Firmicutes	Clostridia	Clostridiales	Veillonellaceae	Megasphaera	Megasphaera
Subgingival plaque
Feature ID	baseMean	log2FoldChange	lfcSE	stat	pvalue	padj	Kingdom	Phylum	Class	Order	Family	Genus	Genus_Species
81208063fff2a2ce36db8ec112b351c5	34.8274	21.6911	3.34849	6.4779	9.30101e-11	8.23139e-08	Bacteria	Actinobacteria	Actinobacteria	Actinomycetales	Micrococcaceae	Rothia	Rothia dentocariosa
aacc85338325b3d5df2ba9f8471da688	17.4306	19.4504	3.102	6.27029	3.60368e-10	1.59463e-07	Bacteria	Fusobacteria	Fusobacteriia	Fusobacteriales	Fusobacteriaceae	Fusobacterium	Fusobacterium
78530faecc7096e9aa53415fd20804b3	15.6761	20.4276	3.33916	6.11758	9.50085e-10	2.46742e-07	Bacteria	Actinobacteria	Actinobacteria	Actinomycetales	Micrococcaceae	Rothia	Rothia dentocariosa
77304ca6bdd4492204452303bbaf883b	20.8902	20.711	3.39972	6.09198	1.11522e-09	2.46742e-07	Bacteria	Actinobacteria	Actinobacteria	Actinomycetales	Micrococcaceae	Rothia	Rothia dentocariosa
f3033d09f69e170ce76687a34838f151	11.3908	18.9829	3.13672	6.05183	1.43205e-09	2.53473e-07	Bacteria	Fusobacteria	Fusobacteriia	Fusobacteriales	Fusobacteriaceae	Fusobacterium	Fusobacterium
6627b40fdd2545c779f072d57bca80ce	13.6769	19.8216	3.36678	5.88742	3.92275e-09	5.78606e-07	Bacteria	Proteobacteria	Betaproteobacteria	Neisseriales	Neisseriaceae	Kingella	Kingella
286e1e87e8082db9e2a5c4229b47e89f	19.3142	20.245	3.5756	5.66198	1.49638e-08	1.89185e-06	Bacteria	Firmicutes	Clostridia	Clostridiales	Veillonellaceae	Veillonella	Veillonella dispar
f27264dfa62c5a7b6227c1e8b2008f28	14.1845	19.6834	3.49139	5.63769	1.72345e-08	1.90657e-06	Bacteria	Firmicutes	Clostridia	Clostridiales	Lachnospiraceae	Moryella	Moryella
a83b0a33a861407c01b496c4903b518f	16.163	19.2844	3.51657	5.48386	4.16134e-08	4.09199e-06	Bacteria	Firmicutes	Clostridia	Clostridiales	Veillonellaceae	Veillonella	Veillonella dispar
0a391719651cd6c4e5181ede98e14794	17.4106	20.7119	3.9865	5.19551	2.04164e-07	1.80685e-05	Bacteria	Firmicutes	Bacilli	Lactobacillales	Streptococcaceae	Streptococcus	Streptococcus
c60a23a1bbc392436fcb577e33fe0ae5	11.2017	18.9854	3.82306	4.96602	6.83421e-07	5.49843e-05	Bacteria	Proteobacteria	Gammaproteobacteria	Pasteurellales	Pasteurellaceae	Haemophilus	Haemophilus parainfluenzae
6e80b01e4b2b313c03ce28bc96fd98ea	11.8908	18.9767	3.83761	4.94492	7.61771e-07	5.61806e-05	Bacteria	Bacteroidetes	Bacteroidia	Bacteroidales	Prevotellaceae	Prevotella	Prevotella
fa39c3cdb631adce083f13d5708abac8	9.93771	19.4345	4.10458	4.73483	2.1924e-06	0.000149252	Bacteria	Firmicutes	Bacilli	Lactobacillales	Streptococcaceae	Streptococcus	Streptococcus
446698cfa13ce6cf18a379bc397174cd	4.16401	-24.5258	5.2378	-4.68246	2.83451e-06	0.000179182	Bacteria	Firmicutes	Clostridia	Clostridiales	Veillonellaceae	Veillonella	Veillonella dispar
e11d97ff9f3593c540f44170c2abd42b	8.28138	20.0627	4.49991	4.45848	8.25445e-06	0.000487013	Bacteria	Firmicutes	Clostridia	Clostridiales	Veillonellaceae	Veillonella	Veillonella
a13eb27ca67f78d642c87ec36abbdf55	12.1426	20.0731	4.52264	4.43837	9.0643e-06	0.000501369	Bacteria	Firmicutes	Bacilli	Lactobacillales	Streptococcaceae	Streptococcus	Streptococcus
404113e9eb6510a9e682e281b3471ecf	10.643	20.164	4.72525	4.26729	1.97863e-05	0.00103005	Bacteria	Firmicutes	Clostridia	Clostridiales	Veillonellaceae	Veillonella	Veillonella dispar
3ead2d858e6ec1fdc4c0906667ff58e3	13.2026	20.509	4.8833	4.19983	2.67116e-05	0.00131332	Bacteria	Firmicutes	Bacilli	Lactobacillales	Streptococcaceae	Streptococcus	Streptococcus
539437d032075f0f18492a52c2be0e57	6.04418	15.572	4.34559	3.5834	0.000339156	0.0157975	Bacteria	TM7	TM7-3	NA	NA	NA	NA
67e74a1df90bf30c7b25cb482c68ffeb	7.70959	17.7516	5.11901	3.46778	0.000524768	0.023221	Bacteria	TM7	TM7-3	NA	NA	NA	NA
e9af4191b2632180ab523b83824984b9	9.72661	16.9182	5.01477	3.37367	0.000741728	0.0312585	Bacteria	Bacteroidetes	Bacteroidia	Bacteroidales	Prevotellaceae	Prevotella	Prevotella
188cbb65fd61331c33ba7c12e4830144	0.436337	17.2664	5.29859	3.25868	0.0011193	0.0450264	Bacteria	Fusobacteria	Fusobacteriia	Fusobacteriales	Fusobacteriaceae	Fusobacterium	Fusobacterium
