# Supplementary material for: Oral and Gut Microbial Diversity and Immune Regulation in Patients with HIV on Antiretroviral Therapy
Source: mSphere. 2020 Feb 5;5(1):e00798-19. doi: 10.1128/mSphere.00798-19 (PMC7002309; doi:10.1128/mSphere.00798-19)
Supplement: TABLE S6 [file mSphere.00798-19-st006.xlsx]

## Sheet: TableS7
Table S6. Differentially abundant fungal taxa in saliva and subgingival plaque from patients with severe vs. no/mild periodontal disease (DESeq2, p<0.05, padj (FDR)<0.05)
Saliva
Feature ID	baseMean	log2FoldChange	lfcSE	stat	pvalue	padj	Kingdom	Phylum	Class	Order	Family	Genus	Species
16e7548a9be6d6eea3fd219b976a5259	15.6794	-29.2404	6.14896	-4.75533	1.98118e-06	3.66365e-05	Fungi	Ascomycota	Saccharomycetes	Saccharomycetales	Saccharomycetales_fam_Incertae_sedis	Candida	Candida_dubliniensis
8ee78ff44d46cc9ad3003adb18981683	44.4363	-29.097	6.14866	-4.73225	2.2204e-06	3.66365e-05	Fungi	Ascomycota	Dothideomycetes	Pleosporales	Pleosporaceae	Exserohilum	Exserohilum_turcicum
8874d632e49223a2cf571bcdf853e299	20.3353	-27.994	6.14886	-4.55272	5.29565e-06	5.34937e-05	Fungi	Basidiomycota	Tremellomycetes	Cystofilobasidiales	Cystofilobasidiaceae	Guehomyces	Guehomyces_pullulans
e20a5e350625fdf84e4c6650182f1ca9	10.2019	-27.2468	6.14922	-4.43094	9.38222e-06	5.34937e-05	Fungi	NA	NA	NA	NA	NA	NA
b876bb53db8d022a602d4249cc59c65b	10.6127	-27.1989	6.14919	-4.42317	9.72612e-06	5.34937e-05	Fungi	NA	NA	NA	NA	NA	NA
e23f0c5c602b9191e953a6f0870cfa0a	10.6127	-27.1989	6.14919	-4.42317	9.72612e-06	5.34937e-05	Fungi	NA	NA	NA	NA	NA	NA
8cd2ccb6de25351ac1c23144d1f247e8	21.7248	-22.4401	6.31541	-3.55322	0.000380541	0.00179398	Fungi	Ascomycota	Saccharomycetes	Saccharomycetales	Saccharomycetales_fam_Incertae_sedis	Debaryomyces	Debaryomyces_hansenii
3638f43d68b8c9561a1838421f21f711	28.9254	21.2425	6.30005	3.3718	0.000746777	0.00307398	Fungi	Ascomycota	Saccharomycetes	Saccharomycetales	Saccharomycetales_fam_Incertae_sedis	Candida	Candida_albicans
ed9bd8c20480b4d5c353cdf8d4c9f769	43.8955	21.0406	6.29993	3.33981	0.000838359	0.00307398	Fungi	Ascomycota	Saccharomycetes	Saccharomycetales	Saccharomycetales_fam_Incertae_sedis	Candida	Candida_albicans
2aa785a296292a2f7e8ff85245abad75	46.4937	19.0405	6.29992	3.02233	0.00250833	0.00827748	Fungi	Ascomycota	Saccharomycetes	Saccharomycetales	Saccharomycetales_fam_Incertae_sedis	Candida	Candida_parapsilosis
Subgingival Plaque
Feature ID	baseMean	log2FoldChange	lfcSE	stat	pvalue	padj	Kingdom	Phylum	Class	Order	Family	Genus	Species
e9fad7aeaefaf971c51167015cb74203	49.7462	-28.5653	3.98335	-7.17117	7.43591e-13	1.78462e-11	Fungi	Ascomycota	Saccharomycetes	Saccharomycetales	Saccharomycetaceae	Saccharomyces	Saccharomyces_cerevisiae
97c658ae111a88eff64f6f3d1791b064	11.0873	-26.7118	3.98376	-6.70516	2.01185e-11	1.71871e-10	Fungi	NA	NA	NA	NA	NA	NA
a6fabf799318f34053b25da92720dd2f	10.1389	-26.6739	3.98381	-6.69557	2.14839e-11	1.71871e-10	Fungi	Ascomycota	Saccharomycetes	Saccharomycetales	Saccharomycetaceae	Saccharomyces	Saccharomyces_cerevisiae
50dc17337d42cdf8c51178044eaf2b3a	6.72155	-26.1087	3.98412	-6.5532	5.63184e-11	3.37911e-10	Fungi	NA	NA	NA	NA	NA	NA
b18f6b95d8bb7f57c993bd5fa8dc07a7	5.91537	21.1993	4.03534	5.25341	1.49308e-07	7.16676e-07	Fungi	NA	NA	NA	NA	NA	NA
e8e6725043352358cc40eed335aa94b9	12.8081	16.0653	4.05035	3.9664	7.29664e-05	0.000291866	Fungi	Basidiomycota	Tremellomycetes	Filobasidiales	unidentified	unidentified	unidentified
