# Supplementary material for: Oral and Gut Microbial Diversity and Immune Regulation in Patients with HIV on Antiretroviral Therapy
Source: mSphere. 2020 Feb 5;5(1):e00798-19. doi: 10.1128/mSphere.00798-19 (PMC7002309; doi:10.1128/mSphere.00798-19)
Supplement: TABLE S7 [file mSphere.00798-19-st007.xlsx]

## Sheet: TableS9
Table S7. Associations between bacterial and fungal α-diversity and cellular markers of chronic immune activation and T cell dysfunction quantified from peripheral blood mononuclear cells (PBMC) derived from mixed-effects linear regression models
Bacterial		Shannon α-Diversity 1
		SALIVA				PLAQUE				STOOL
Cellular Marker		n	Coefficient (95% CI)	p	FDR-adj p	n	Coefficient (95% CI)	p	FDR-adj p	n	Coefficient (95% CI)	p	FDR-adj p
%PD1+ CD4	Low	15	Reference	-	-	9	Reference	-	-	14	Reference	-	-
	Medium	15	-0.003 (-0.08, 0.075)	0.931	0.931	18	-0.003 (-0.069, 0.063)	0.924	0.924	11	-0.028 (-0.079, 0.023)	0.298	0.744
	High	14	-0.057 (-0.138, 0.026)	0.183	0.305	13	-0.008 (-0.078, 0.061)	0.827	0.827	13	-0.031 (-0.084, 0.021)	0.259	0.726
%PD1+ CD8	Low	15	Reference	-	-	13	Reference	-	-	12	Reference	-	-
	Medium	15	-0.041 (-0.119, 0.04)	0.31	0.503	15	-0.034 (-0.093, 0.026)	0.297	0.494	13	-0.102 (-0.121, -0.079)	0	0.001
	High	14	0.028 (-0.052, 0.109)	0.504	0.504	12	-0.012 (-0.074, 0.051)	0.721	0.827	13	-0.014 (-0.041, 0.01)	0.317	0.726
%DR+CD38+ CD4	Low	15	Reference	-	-	13	Reference	-	-	11	Reference	-	-
	Medium	15	0.033 (-0.043, 0.109)	0.402	0.503	13	-0.054 (-0.113, 0.004)	0.092	0.231	14	0.008 (-0.056, 0.068)	0.798	0.83
	High	14	-0.065 (-0.142, 0.013)	0.111	0.277	14	-0.022 (-0.08, 0.035)	0.471	0.784	13	0.016 (-0.04, 0.072)	0.581	0.726
%DR+CD38+ CD8	Low	15	Reference	-	-	9	Reference	-	-	11	Reference	-	-
	Medium	15	0.073 (-0.002, 0.143)	0.049	0.121	16	-0.026 (-0.09, 0.039)	0.458	0.573	14	0.007 (-0.053, 0.067)	0.83	0.83
	High	14	-0.072 (-0.148, 0.005)	0.077	0.277	15	-0.028 (-0.093, 0.038)	0.431	0.784	13	0.004 (-0.057, 0.065)	0.906	0.906
CD4:CD8 Ratio	Low	15	Reference	-	-	13	Reference	-	-	13	Reference	-	-
	Medium	16	0.094 (0.023, 0.167)	0.015	0.076	18	-0.056 (-0.108, -0.003)	0.057	0.231	13	0.008 (-0.041, 0.059)	0.749	0.83
	High	13	0.036 (-0.046, 0.118)	0.402	0.502	9	-0.04 (-0.103, 0.023)	0.24	0.784	12	0.021 (-0.038, 0.079)	0.499	0.726
		Chao α-Diversity 1
		SALIVA				PLAQUE				STOOL
Cellular Marker		n	Coefficient (95% CI)	p	FDR-adj p	n	Coefficient (95% CI)	p	FDR-adj p	n	Coefficient (95% CI)	p	FDR-adj p
%PD1+ CD4	Low	15	Reference	-	-	9	Reference	-	-	14	Reference	-	-
	Medium	15	-0.047 (-0.37, 0.275)	0.777	0.777	18	0.033 (-0.203, 0.27)	0.794	0.967	11	-0.052 (-0.331, 0.21)	0.714	0.893
	High	14	-0.205 (-0.533, 0.123)	0.234	0.412	13	-0.005 (-0.255, 0.244)	0.968	0.968	13	-0.199 (-0.456, 0.06)	0.148	0.371
%PD1+ CD8	Low	15	Reference	-	-	13	Reference	-	-	12	Reference	-	-
	Medium	15	-0.189 (-0.503, 0.125)	0.25	0.417	15	-0.126 (-0.337, 0.085)	0.267	0.445	13	-0.462 (-0.686, -0.23)	0	0.002
	High	14	0.137 (-0.183, 0.456)	0.412	0.412	12	0.019 (-0.201, 0.241)	0.868	0.968	13	-0.254 (-0.495, -0.007)	0.043	0.214
%DR+CD38+ CD4	Low	15	Reference	-	-	13	Reference	-	-	11	Reference	-	-
	Medium	15	0.134 (-0.183, 0.455)	0.418	0.522	13	-0.141 (-0.359, 0.076)	0.23	0.445	14	0.079 (-0.2, 0.356)	0.583	0.893
	High	14	-0.164 (-0.486, 0.158)	0.331	0.412	14	-0.038 (-0.253, 0.177)	0.738	0.968	13	0.105 (-0.176, 0.386)	0.476	0.595
%DR+CD38+ CD8	Low	15	Reference	-	-	9	Reference	-	-	11	Reference	-	-
	Medium	15	0.458 (0.104, 0.753)	0.003	0.015	16	-0.005 (-0.242, 0.232)	0.967	0.967	14	-0.007 (-0.285, 0.271)	0.962	0.962
	High	14	-0.186 (-0.499, 0.128)	0.257	0.412	15	-0.048 (-0.289, 0.192)	0.706	0.968	13	0.048 (-0.234, 0.331)	0.743	0.743
CD4:CD8 Ratio	Low	15	Reference	-	-	13	Reference	-	-	13	Reference	-	-
	Medium	16	0.405 (0.106, 0.705)	0.012	0.031	18	-0.224 (-0.408, -0.04)	0.03	0.151	13	0.112 (-0.156, 0.38)	0.426	0.893
	High	13	0.162 (-0.153, 0.477)	0.326	0.412	9	-0.17 (-0.389, 0.05)	0.153	0.767	12	0.112 (-0.162, 0.386)	0.435	0.595
Fungal		Shannon α-Diversity 1
		SALIVA				PLAQUE
Cellular Marker		n	Coefficient (95% CI)	p	FDR-adj p	n	Coefficient (95% CI)	p	FDR-adj p
%PD1+ CD4	Low	9	Reference	-	-	5	Reference	-	-
	Medium	7	-0.176 (-0.574, 0.21)	0.387	0.589	7	0.574 (-0.232, 1.381)	0.194	0.485
	High	8	-0.179 (-0.607, 0.209)	0.378	0.629	8	0.556 (-0.228, 1.341)	0.196	0.314
%PD1+ CD8	Low	8	Reference	-	-	5	Reference	-	-
	Medium	10	-0.205 (-0.56, 0.16)	0.265	0.589	2	1.048 (-0.058, 2.155)	0.09	0.45
	High	6	0.003 (-0.437, 0.43)	0.99	0.99	13	0.563 (-0.133, 1.259)	0.143	0.314
%DR+CD38+ CD4	Low	7	Reference	-	-	8	Reference	-	-
	Medium	10	-0.454 (-0.8, -0.111)	0.02	0.101	4	0.135 (-0.674, 0.943)	0.756	0.756
	High	7	-0.211 (-0.576, 0.154)	0.282	0.629	8	-0.579 (-1.239, 0.081)	0.114	0.314
%DR+CD38+ CD8	Low	9	Reference	-	-	6	Reference	-	-
	Medium	6	-0.038 (-0.448, 0.38)	0.859	0.859	9	-0.243 (-1.001, 0.515)	0.551	0.688
	High	9	-0.251 (-0.622, 0.118)	0.209	0.629	5	-0.358 (-1.229, 0.512)	0.446	0.446
CD4:CD8 Ratio	Low	7	Reference	-	-	6	Reference	-	-
	Medium	7	0.159 (-0.258, 0.587)	0.471	0.589	9	-0.415 (-1.152, 0.322)	0.3	0.5
	High	10	0.014 (-0.388, 0.413)	0.945	0.99	5	-0.53 (-1.376, 0.317)	0.251	0.314
		Chao α-Diversity 1
		SALIVA				PLAQUE
Cellular Marker		n	Coefficient (95% CI)	p	FDR-adj p	n	Coefficient (95% CI)	p	FDR-adj p
%PD1+ CD4	Low	9	Reference	-	-	5	Reference	-	-
	Medium	7	-0.047 (-0.621, 0.521)	0.876	0.968	7	0.064 (-0.808, 0.935)	0.891	0.974
	High	8	-0.138 (-0.707, 0.419)	0.639	0.751	8	0.356 (-0.493, 1.205)	0.437	0.635
%PD1+ CD8	Low	8	Reference	-	-	5	Reference	-	-
	Medium	10	-0.436 (-1.122, 0.194)	0.102	0.254	2	1.058 (-0.107, 2.223)	0.103	0.515
	High	6	0.103 (-0.673, 0.742)	0.751	0.751	13	0.517 (-0.216, 1.25)	0.198	0.635
%DR+CD38+ CD4	Low	7	Reference	-	-	8	Reference	-	-
	Medium	10	-0.709 (-1.228, -0.204)	0.014	0.069	4	0.2 (-0.71, 1.11)	0.682	0.974
	High	7	-0.252 (-0.783, 0.285)	0.372	0.751	8	-0.236 (-0.978, 0.507)	0.555	0.635
%DR+CD38+ CD8	Low	9	Reference	-	-	6	Reference	-	-
	Medium	6	-0.012 (-0.617, 0.613)	0.968	0.968	9	-0.014 (-0.81, 0.782)	0.974	0.974
	High	9	-0.268 (-0.819, 0.278)	0.357	0.751	5	-0.233 (-1.148, 0.682)	0.635	0.635
CD4:CD8 Ratio	Low	7	Reference	-	-	6	Reference	-	-
	Medium	7	0.054 (-0.555, 0.688)	0.863	0.968	9	-0.31 (-1.094, 0.475)	0.464	0.974
	High	10	-0.226 (-0.801, 0.351)	0.453	0.751	5	-0.395 (-1.296, 0.507)	0.418	0.635
1 Shannon and Chao bacterial and fungal α-diversity were log-transformed to achieve near-normal distribution; see Methods
