# Supplementary material for: Oral and Gut Microbial Diversity and Immune Regulation in Patients with HIV on Antiretroviral Therapy
Source: mSphere. 2020 Feb 5;5(1):e00798-19. doi: 10.1128/mSphere.00798-19 (PMC7002309; doi:10.1128/mSphere.00798-19)
Supplement: TABLE S8 [file mSphere.00798-19-st008.xlsx]

## Sheet: TableS8
Table S8. Differentially abundant bacterial taxa in saliva from patients with high (top tertile) vs. low (bottom tertile) serum sCD14 levels (DESeq2, p<0.05, padj (FDR)<0.05)
Feature ID	baseMean	log2FoldChange	lfcSE	stat	pvalue	padj	Kingdom	Phylum	Class	Order	Family	Genus	Species
b6a8f76105dd6f4312a515853ee53c17	12.2666	-24.2808	2.09805	-11.573	5.64559e-31	5.56091e-28	Bacteria	Proteobacteria	Betaproteobacteria	Neisseriales	Neisseriaceae	Neisseria	NA
3ce2d9ef9cf69b02b2b548cf4552a6f4	5.66949	-23.4736	3.45716	-6.78984	1.12255e-11	4.6246e-09	Bacteria	Actinobacteria	Actinobacteria	Actinomycetales	Micrococcaceae	Rothia	mucilaginosa
40685e398077000a222b9b932a68c4ba	7.16467	21.6542	3.20469	6.75703	1.40851e-11	4.6246e-09	Bacteria	Firmicutes	Bacilli	Lactobacillales	Streptococcaceae	Streptococcus	NA
